# Supplementary material for: Changes in Medicare Part D coverage in competitive classes in the post–Inflation Reduction Act landscape: 2024–2026
Source: Health Aff Sch. 2026 Jul 21;4(7):qxag171. doi: 10.1093/haschl/qxag171 (PMC13387062; doi:10.1093/haschl/qxag171)
Supplement: qxag171_Supplementary_Data [file qxag171_supplementary_data.zip]

Archive with 4 entries (4 files):
- coi_disclosure_HZ.docx
- coi_disclosure_JD.docx
- coi_disclosure_JP (3).docx
- Supplementary Material_Clean (1).docx
